# Supplementary material for: Pre-analytical errors in a high-volume Bangladeshi diagnostic centre: Prevalence, workload impact, and mitigation strategies
Source: PLoS One. 2026 Mar 4;21(3):e0341908. doi: 10.1371/journal.pone.0341908 (PMC12959673; doi:10.1371/journal.pone.0341908)
Supplement: S2 Dataset — (XLSX) [file pone.0341908.s002.xlsx]

## Sheet: Error_Data_Export
Department	Staff_Role	Shift	Error_Type	Error_Frequency	Severity_Level	Error_Rate	Workload_Category
Sample Collection	Phlebotomist	Evening	Incorrect Tube	7	Major	0.581395	1189+
Sample Pick & Drop	Lab Assistant	Evening	Sample Misplacement	2	Moderate	0.166113	1189+
Sample Pick & Drop	Lab Assistant	Morning	Sample Misplacement	1	Minor	0.084317	1092 - 1188
Sample Collection	Phlebotomist	Morning	Sample Tube Missing	2	Major	0.168634	1092 - 1188
Sample Collection	Phlebotomist	Morning	Incorrect Labeling	5	Moderate	0.421585	1092 - 1188
Sample Pick & Drop	Lab Assistant	Evening	Sample Misplacement	2	Minor	0.168634	1092 - 1188
Sample Collection	Phlebotomist	Evening	Incorrect Tube	1	Moderate	0.084317	1092 - 1188
Sample Pick & Drop	Lab Assistant	Morning	Sample Misplacement	1	Major	0.0827815	1189+
Sample Collection	Phlebotomist	Morning	Incorrect Tube	2	Moderate	0.165563	1189+
Sample Collection	Phlebotomist	Evening	Duplicate Test Order	2	Moderate	0.165563	1189+
Sample Collection	Phlebotomist	Morning	Sample Tube Missing	1	Moderate	0.0816327	1189+
Sample Pick & Drop	Lab Assistant	Morning	Sample Misplacement	1	Minor	0.0816327	1189+
Sample Pick & Drop	Lab Assistant	Morning	Sample Misplacement	5	Minor	0.35014	1189+
Sample Pick & Drop	Lab Assistant	Morning	Sample Misplacement	8	Minor	0.655201	1189+
Sample Collection	Phlebotomist	Evening	Incorrect Tube	2	Moderate	0.1638	1189+
Sample Pick & Drop	Lab Assistant	Evening	Sample Misplacement	2	Minor	0.1638	1189+
Sample Pick & Drop	Lab Assistant	Morning	Sample Misplacement	1	Minor	0.0892061	1092 - 1188
Biochemistry & Immunology	Medical Technologist	Morning	Incorrect Test Order	1	Moderate	0.0892061	1092 - 1188
Sample Pick & Drop	Lab Assistant	Evening	Sample Misplacement	3	Minor	0.267618	1092 - 1188
Biochemistry & Immunology	Medical Technologist	Morning	Incorrect Test Order	3	Moderate	0.235479	1189+
Sample Collection	Phlebotomist	Morning	Insufficient Sample Volume	2	Major	0.156986	1189+
Sample Pick & Drop	Lab Assistant	Morning	Sample Misplacement	2	Major	0.178253	1092 - 1188
Biochemistry & Immunology	Medical Technologist	Morning	Incorrect Test Order	5	Moderate	0.445633	1092 - 1188
Biochemistry & Immunology	Medical Technologist	Evening	Incorrect Test Order	1	Moderate	0.0891266	1092 - 1188
Biochemistry & Immunology	Medical Technologist	Morning	Incorrect Test Order	1	Moderate	0.122549	<= 930
Sample Pick & Drop	Lab Assistant	Evening	Sample Misplacement	2	Moderate	0.245098	<= 930
Sample Collection	Phlebotomist	Evening	Incorrect Labeling	1	Moderate	0.0759878	1189+
Biochemistry & Immunology	Medical Technologist	Evening	Incorrect Test Order	1	Moderate	0.0759878	1189+
Sample Pick & Drop	Lab Assistant	Evening	Sample Misplacement	1	Minor	0.0759878	1189+
Sample Pick & Drop	Lab Assistant	Morning	Sample Misplacement	5	Major	0.420875	1092 - 1188
Sample Collection	Phlebotomist	Morning	Incorrect Labeling	3	Moderate	0.252525	1092 - 1188
Sample Collection	Phlebotomist	Morning	Hemolysis and Clotting	2	Major	0.16835	1092 - 1188
Sample Pick & Drop	Lab Assistant	Morning	Sample Misplacement	1	Minor	0.0504286	1189+
Biochemistry & Immunology	Medical Technologist	Evening	Barcode Error	2	Minor	0.16835	1092 - 1188
Sample Collection	Phlebotomist	Evening	Incorrect Tube	1	Major	0.0814996	1189+
Biochemistry & Immunology	Medical Technologist	Morning	Incorrect Test Order	5	Moderate	0.477555	931 - 1091
Sample Collection	Phlebotomist	Morning	Insufficient Sample Volume	1	Major	0.095511	931 - 1091
Sample Pick & Drop	Lab Assistant	Morning	Sample Misplacement	4	Major	0.382044	931 - 1091
Sample Pick & Drop	Lab Assistant	Evening	Sample Misplacement	3	Minor	0.286533	931 - 1091
Sample Collection	Phlebotomist	Evening	Sample Tube Missing	2	Moderate	0.267023	<= 930
Sample Pick & Drop	Lab Assistant	Evening	Sample Misplacement	2	Major	0.267023	<= 930
Sample Collection	Phlebotomist	Evening	Hemolysis and Clotting	1	Major	0.133511	<= 930
Sample Pick & Drop	Lab Assistant	Morning	Sample Misplacement	2	Major	0.17094	1092 - 1188
Biochemistry & Immunology	Medical Technologist	Morning	Incorrect Test Order	1	Moderate	0.0854701	1092 - 1188
Biochemistry & Immunology	Medical Technologist	Evening	Barcode Error	3	Minor	0.25641	1092 - 1188
Biochemistry & Immunology	Medical Technologist	Evening	Incorrect Test Order	5	Moderate	0.42735	1092 - 1188
Biochemistry & Immunology	Medical Technologist	Morning	Incorrect Test Order	3	Moderate	0.298507	931 - 1091
Sample Pick & Drop	Lab Assistant	Morning	Sample Misplacement	1	Minor	0.0995025	931 - 1091
Sample Pick & Drop	Lab Assistant	Evening	Sample Misplacement	1	Minor	0.0995025	931 - 1091
Sample Collection	Phlebotomist	Morning	Incorrect Labeling	4	Moderate	0.411523	931 - 1091
Sample Collection	Phlebotomist	Evening	Hemolysis and Clotting	2	Major	0.226244	<= 930
Entry Counter	C.S.O	Evening	Duplicate Test Order	2	Moderate	0.35461	<= 930
Sample Pick & Drop	Lab Assistant	Evening	Sample Misplacement	1	Minor	0.0862813	1092 - 1188
Biochemistry & Immunology	Medical Technologist	Morning	Incorrect Test Order	1	Moderate	0.100503	931 - 1091
Sample Collection	Phlebotomist	Morning	Insufficient Sample Volume	5	Major	0.502513	931 - 1091
Sample Pick & Drop	Lab Assistant	Evening	Sample Misplacement	1	Major	0.100503	931 - 1091
Sample Pick & Drop	Lab Assistant	Morning	Sample Misplacement	4	Major	0.348129	1092 - 1188
Sample Pick & Drop	Lab Assistant	Morning	Sample Misplacement	1	Moderate	0.107759	<= 930
Sample Collection	Phlebotomist	Morning	Incorrect Labeling	8	Major	0.862069	<= 930
Sample Collection	Phlebotomist	Evening	Incorrect Labeling	2	Minor	0.215517	<= 930
Sample Collection	Phlebotomist	Morning	Incorrect Tube	2	Moderate	0.215054	<= 930
Sample Collection	Phlebotomist	Morning	Sample Tube Missing	1	Major	0.107527	<= 930
Sample Pick & Drop	Lab Assistant	Morning	Sample Misplacement	1	Major	0.107527	<= 930
Sample Collection	Phlebotomist	Morning	Incorrect Labeling	8	Moderate	0.860215	<= 930
Sample Collection	Phlebotomist	Evening	Sample Tube Missing	1	Major	0.120048	<= 930
Sample Pick & Drop	Lab Assistant	Morning	Sample Misplacement	3	Minor	0.322928	<= 930
Sample Pick & Drop	Lab Assistant	Evening	Sample Misplacement	1	Major	0.107643	<= 930
Sample Pick & Drop	Lab Assistant	Evening	Sample Misplacement	2	Major	0.243902	<= 930
Sample Collection	Phlebotomist	Evening	Hemolysis and Clotting	2	Minor	0.319489	<= 930
Sample Collection	Phlebotomist	Evening	Insufficient Sample Volume	1	Major	0.102564	931 - 1091
Sample Collection	Phlebotomist	Evening	Incorrect Labeling	4	Major	0.391389	931 - 1091
Sample Pick & Drop	Lab Assistant	Morning	Sample Misplacement	2	Minor	0.195695	931 - 1091
Biochemistry & Immunology	Medical Technologist	Morning	Host Communication Error	3	Minor	0.293542	931 - 1091
Sample Pick & Drop	Lab Assistant	Evening	Sample Misplacement	2	Major	0.183318	931 - 1091
Sample Collection	Phlebotomist	Morning	Insufficient Sample Volume	1	Major	0.16	<= 930
Sample Pick & Drop	Lab Assistant	Morning	Sample Misplacement	1	Minor	0.0832639	1189+
Sample Collection	Phlebotomist	Morning	Hemolysis and Clotting	2	Minor	0.244499	<= 930
Sample Pick & Drop	Lab Assistant	Morning	Sample Misplacement	6	Major	0.733496	<= 930
Sample Collection	Phlebotomist	Morning	Insufficient Sample Volume	4	Minor	0.488998	<= 930
Sample Collection	Phlebotomist	Morning	Hemolysis and Clotting	1	Major	0.106045	931 - 1091

## Sheet: Staff_Survey
Shift_Timing	Workload_Level	Peak_Workload	Error_Frequency	Pre_Analytical_Error	Error_Reduction
Evening	Moderate	No	Sometimes	Sample Misplacement	Automate Sample Handling Processes
Morning	Moderate	Yes	Sometimes	Sample Misplacement	Provide Regular Staff Training
Morning	Heavy	Yes	Sometimes	Sample Labeling Errors	Provide Regular Staff Training
Morning	Heavy	Yes	Sometimes	Sample Labeling Errors	Provide Regular Staff Training
Evening	Moderate	Yes	Sometimes	Sample Labeling Errors	Provide Regular Staff Training
Evening	Moderate	No	Rarely	Sample Misplacement	Provide Regular Staff Training
Evening	Moderate	No	Rarely	Hemolysis and Clotting	Provide Regular Staff Training
Morning	Heavy	Yes	Frequently	Sample Labeling Errors	Provide Regular Staff Training
Morning	Heavy	Yes	Sometimes	Sample Misplacement	Provide Regular Staff Training
Morning	Heavy	Yes	Sometimes	Test Missing	Provide Regular Staff Training
Morning	Heavy	Yes	Rarely	Test Missing	Provide Regular Staff Training
Morning	Heavy	Yes	Sometimes	Test Missing	Provide Regular Staff Training
Morning	Moderate	No	Rarely	Sample Labeling Errors	Provide Regular Staff Training
Morning	Heavy	Yes	Rarely	Test Missing	Communication
Morning	Heavy	Yes	Sometimes	Sample Misplacement	Provide Regular Staff Training
Evening	Heavy	Yes	Frequently	Hemolysis and Clotting	Provide Regular Staff Training
Morning	Heavy	Yes	Frequently	Sample Dispatch Problem	Provide Regular Staff Training
Evening	Heavy	Yes	Frequently	Sample Dispatch Problem	Provide Regular Staff Training
Morning	Heavy	Yes	Frequently	Sample Dispatch Problem	Provide Regular Staff Training
Morning	Heavy	Yes	Frequently	Test Missing	Provide Regular Staff Training
Evening	Heavy	Yes	Frequently	Delivery Time	Provide Regular Staff Training
Evening	Heavy	Yes	Rarely	Test Missing	More Staff
Evening	Moderate	No	Rarely	Test Missing	More Staff
Morning	Heavy	Yes	Rarely	Test Missing	More Staff
Morning	Moderate	Yes	Frequently	Advice Error	Computer Typing
Evening	Heavy	Yes	Frequently	Advice Error	Computer Typing
Morning	Heavy	Yes	Frequently	Advice Error	Computer Typing
